# Supplementary material for: Poor Internal Jugular Venous Outflow Is Associated with Poor Cortical Venous Outflow and Outcomes after Successful Endovascular Reperfusion Therapy
Source: Brain Sci. 2022 Dec 23;13(1):32. doi: 10.3390/brainsci13010032 (PMC9856844; doi:10.3390/brainsci13010032)
Supplement: Supplementary file 1 [file brainsci-13-00032-s001.zip]

Archive with 1 entries (1 files):
- brainsci-2073302-supplementary.pdf
